# Supplementary material for: Comparison of Biological and Genetic Characteristics between Two Most Common Broad-Leaved Weeds in Paddy Fields: Ammannia arenaria and A. multiflora (Lythraceae)
Source: Biology (Basel). 2023 Jun 30;12(7):936. doi: 10.3390/biology12070936 (PMC10375975; doi:10.3390/biology12070936)
Supplement: Supplementary file 1 [file biology-12-00936-s001.zip]

Archive with 8 entries (8 files):
- Supplementary Figure S1. Morphology of Ammannia arenaria and A. multiflora.jpg
- Supplementary Figure S2. Damage of Ammannia species to Rice.jpg
- Supplementary Table S1. Accession numbers of plants downloaded from the NCBI database for phylogenetic analysis.xlsx
- Supplementary Table S2. SSR statistic in the chloroplast genomes of Ammannia arenaria and A. multifloras.xlsx
- Supplementary Table S3. Long Repeat in the chloroplast genome of  Ammannia arenaria.xlsx
- Supplementary Table S4. Long Repeat in the chloroplast genome of Ammannia multiflora.xlsx
- Supplementary Table S5. SNPs in CDS region of the chloroplast genome of Ammannia arenaria.xlsx
- Supplementary Table S6. Distribution of all SNPs of the chloroplast genome of Ammannia arenaria.xlsx
