# Supplementary material for: Comparison of Biological and Genetic Characteristics between Two Most Common Broad-Leaved Weeds in Paddy Fields: Ammannia arenaria and A. multiflora (Lythraceae)
Source: Biology (Basel). 2023 Jun 30;12(7):936. doi: 10.3390/biology12070936 (PMC10375975; doi:10.3390/biology12070936)
Supplement: Supplementary file 1 [file biology-12-00936-s001.zip › Supplementary Table S1. Accession numbers of plants downloaded from the NCBI database for phylogenetic analysis.xlsx]

## Sheet: Sheet1
Supplementary Table S1. Accession numbers of plants downloaded from the NCBI database for phylogenetic analysis.
Category	Plant Species	Accession number
Model plant	Arabidopsis thaliana	AP000423.1
Lythraceae	Cuphea hyssopifolia	NC_046574.1
	Cuphea hookeriana	NC_063788.1
	Cuphea micropetala	NC_063677.1
	Heimia apetala	NC_043797.1
	Heimia myrtifolia	MG921615.1
	Pemphis acidula	NC_041439.1
	Rotala rotundifolia	NC_042888.1
	Woodfordia fruticosa	NC_042898.1
	Lagerstroemia subcostata	NC_034952.1
	Lythrum salicaria	NC_042891.1
	Lawsonia inermis	NC_042369.1
Onagraceae	Oenothera biennis	EU262889.2
	Ludwigia octovalvis	NC_031385.1
	Epilobium hirsutum	NC_058317.1
	Circaea cordata	MZ353640.1
Common dicotyledon weeds in Paddy fields in China	Eclipta prostrata	NC_030773.1
	Persicaria lapathifolia	NC_073006.1
