# Supplementary material for: Comparison of Biological and Genetic Characteristics between Two Most Common Broad-Leaved Weeds in Paddy Fields: Ammannia arenaria and A. multiflora (Lythraceae)
Source: Biology (Basel). 2023 Jun 30;12(7):936. doi: 10.3390/biology12070936 (PMC10375975; doi:10.3390/biology12070936)
Supplement: Supplementary file 1 [file biology-12-00936-s001.zip › Supplementary Table S2. SSR statistic in the chloroplast genomes of Ammannia arenaria and A. multifloras.xlsx]

## Sheet: Sheet1
Supplementary Table S2. SSR statistic in the chloroplast genomes of Ammannia arenaria and A. multifloras.
Ammannia arenaria
Definement of microsatellites (unit size / minimum number of repeats):
(1/10) (2/5) (3/4) (4/3) (5/3) (6/3)
Maximal number of bases interrupting 2 SSRs in a compound microsatellite: 100
RESULTS OF MICROSATELLITE SEARCH
================================
Total number of sequences examined: 1
Total size of examined sequences (bp): 158401
Total number of identified SSRs: 91
Number of SSR containing sequences: 1
Number of sequences containing more than 1 SSR: 1
Number of SSRs present in compound formation: 16
Distribution to different repeat type classes
---------------------------------------------
Unit size	Number of SSRs
1	69
2	6
3	5
4	11
Frequency of identified SSR motifs
----------------------------------
Repeats	3	4	5	6	7	8	9	10	11	12	13	14	15	16	17	18	total
A	-	-	-	-	-	-	-	14	7	7			2				30
G	-	-	-	-	-	-	-						1				1
T	-	-	-	-	-	-	-	18	13	5	1		1				38
AT	-	-	3	1												1	5
TC	-	-	1														1
AAT	-	1															1
AGA	-	1															1
ATA	-	1															1
ATT	-	1															1
TTC	-	1															1
AATA	1																1
AGGT	1																1
ATAG	1																1
ATGT	1																1
ATTT	1																1
CAAT	1																1
CTAC	1																1
TAAG	1																1
TTTA	1																1
TTTC	2																2
Frequency of classified repeat types (considering sequence complementary)
-------------------------------------------------------------------------
Repeats	3	4	5	6	7	8	9	10	11	12	13	14	15	16	17	18	total
A/T	-	-	-	-	-	-	-	32	20	12	1		3				68
C/G	-	-	-	-	-	-	-						1				1
AG/CT	-	-	1														1
AT/AT	-	-	3	1												1	5
AAG/CTT	-	2															2
AAT/ATT	-	3															3
AAAG/CTTT	2																2
AAAT/ATTT	3																3
AAGT/ACTT	1																1
AATC/ATTG	1																1
ACAT/ATGT	1																1
ACCT/AGGT	2																2
AGAT/ATCT	1																1
Ammannia multiflora
Definement of microsatellites (unit size / minimum number of repeats):
(1/10) (2/5) (3/4) (4/3) (5/3) (6/3)
Maximal number of bases interrupting 2 SSRs in a compound microsatellite: 100
RESULTS OF MICROSATELLITE SEARCH
================================
Total number of sequences examined: 1
Total size of examined sequences (bp): 157900
Total number of identified SSRs: 90
Number of SSR containing sequences: 1
Number of sequences containing more than 1 SSR: 1
Number of SSRs present in compound formation: 14
Distribution to different repeat type classes
---------------------------------------------
Unit size	Number of SSRs
1	69
2	6
3	5
4	10
Frequency of identified SSR motifs
----------------------------------
Repeats	3	4	5	6	7	8	9	10	11	12	13	total
A	-	-	-	-	-	-	-	17	7	6	1	31
G	-	-	-	-	-	-	-	1				1
T	-	-	-	-	-	-	-	19	12	5	1	37
AT	-	-	3	1							1	5
TC	-	-	1									1
AAT	-	1										1
AGA	-	1										1
ATA	-	1										1
ATT	-	1										1
TTC	-	1										1
AATA	1											1
AGGT	1											1
ATAG	1											1
ATGT	1											1
ATTT	1											1
CAAT	1											1
CTAC	1											1
TAAG	1											1
TTTC	2											2
Frequency of classified repeat types (considering sequence complementary)
-------------------------------------------------------------------------
Repeats	3	4	5	6	7	8	9	10	11	12	13	total
A/T	-	-	-	-	-	-	-	36	19	11	2	68
C/G	-	-	-	-	-	-	-	1				1
AG/CT	-	-	1									1
AT/AT	-	-	3	1							1	5
AAG/CTT	-	2										2
AAT/ATT	-	3										3
AAAG/CTTT	2											2
AAAT/ATTT	2											2
AAGT/ACTT	1											1
AATC/ATTG	1											1
ACAT/ATGT	1											1
ACCT/AGGT	2											2
AGAT/ATCT	1											1
