# Supplementary material for: Comparison of Biological and Genetic Characteristics between Two Most Common Broad-Leaved Weeds in Paddy Fields: Ammannia arenaria and A. multiflora (Lythraceae)
Source: Biology (Basel). 2023 Jun 30;12(7):936. doi: 10.3390/biology12070936 (PMC10375975; doi:10.3390/biology12070936)
Supplement: Supplementary file 1 [file biology-12-00936-s001.zip › Supplementary Table S3. Long Repeat in the chloroplast genome of Ammannia arenaria.xlsx]

## Sheet: Sheet1
Supplementary Table S3. Long Repeat in the chloroplast genome of Ammannia arenaria.
ID	Length	Type	Seq_A_id	Repeat_A_start	Repeat_A_end	Seq_B_id	Repeat_B_start	Repeat_B_end	Hamming_Distance	E-value	Gene_A	Gene_B	Repeat_A_seq	Repeat_B_seq
R1	25768	P	Ammannia arenaria	88912	114679	Ammannia arenaria	132634	158401	0	0	ycf1;rps19	ycf1	CTTTGTGTTAAGTTTCTCAATTTTTCTTAATAAAGAATTCGCTACAAAAGGATTTTTTTTTAGTGAACGTGCCACAGGTAATTACTCCTATTTTTCTTTTTTTGTAAAGACGAAGAAAGAAATTAGATTTTCTCTCCTATTTACTACGGCGACGAAGAATCAAATTATCACTATATTTATTCCTTTTTCTACTTCTTCTTCCAAGTGCAGGATAACCCCATGGGGTTGCGGGTTTTTTTCTACCAATTGGGGCCCTTCCTTCACCACCCCCATGGGGATGGTCTACGGGGTTCATAACGACTCCTCTTACTACAGGACGCTTACCTAGCCAACATTTAGATCCGGCTCTACCCAAACTTTTCTGGTTCACCCCAACATTTCCCACTTGTCCGACTGTTG…	TTTTTCAAACCATAATAAATATTTATCTTCTTTAAATATTTCTAACTTTGAATTCTCTTTATTCCCGTCGAGATAAGAAGTTTTATAAACTGGGTTATCTTTATAGAATGTCTCTTTAAAATTGAATTCATCCCCCTTTTCATTTATTCGTATCTCTTCCCTTTCATCGATTTTGTCCGGATCCTCCTTTTCTTCCGAAAAAAGGGAAGGAGAAGGATCTTCTTCGGTGGATCCCTGTTGTTCCTGTTTAGTCCCCTTCGTTTCGAAAGTTCTTTCTATTTCTACATCTGTTTCTTCCTCACTTTCCCTCCTTTCTTCCGTTTCTGAGGTTTCTTTCAGTTTTTTAGTAACAATAGGTGACGGTATTCTGCCTAAATAGTAAACACAGGTAATAAATAA…
R2	205	F	Ammannia arenaria	39811	40015	Ammannia arenaria	40290	40494	-2	2.01e-108	rps14	_	TTATTTCTTTTTTTGAGGATCGACGAATCGAATGATATTTTTTTTCCAATTTTTGCCTCTTCTTCTCCCTCTCAATCAAACCTTTCCTTGCCATAATGGTTCAGTTCCTATTAGTATCAATGATACAAGTCGGATCCTAGATGTAGAAATATAAGAAGGCATAGCCCCTTCTCTATCGAAAGATAATAATATTCTCGCGGATACA	TTATTTCTTTTTTTGAGGATCGACAAATCGAATGATATTTTTTTTCCAATTTTTGCCTCTTCTTCTCCCTCTCAATCAAACCTTTCCTTGCCATAATGGTTCAGTTCCTATTAGTATCAATGATACAAGTCGGATCCTAGATGTAGAAATATAAGAAGGCATAGCCCCTTCTCTATCAAAAGATAATAATATTCTCGCGGATACA
R3	180	F	Ammannia arenaria	39836	40015	Ammannia arenaria	40315	40494	-1	6.49e-96	rps14	_	AATCGAATGATATTTTTTTTCCAATTTTTGCCTCTTCTTCTCCCTCTCAATCAAACCTTTCCTTGCCATAATGGTTCAGTTCCTATTAGTATCAATGATACAAGTCGGATCCTAGATGTAGAAATATAAGAAGGCATAGCCCCTTCTCTATCGAAAGATAATAATATTCTCGCGGATACA	AATCGAATGATATTTTTTTTCCAATTTTTGCCTCTTCTTCTCCCTCTCAATCAAACCTTTCCTTGCCATAATGGTTCAGTTCCTATTAGTATCAATGATACAAGTCGGATCCTAGATGTAGAAATATAAGAAGGCATAGCCCCTTCTCTATCAAAAGATAATAATATTCTCGCGGATACA
R4	78	F	Ammannia arenaria	95521	95598	Ammannia arenaria	95539	95616	-3	6.35e-31	ycf2	ycf2	TATTGATGATAGTGACGATATTGATGATAGTGACGATATTGATGATAGTGACGATATTGAGGATAGTGACAATATTGA	TATTGATGATAGTGACGATATTGATGATAGTGACGATATTGAGGATAGTGACAATATTGAGGATAGTGACGATATTGA
R5	78	F	Ammannia arenaria	151697	151774	Ammannia arenaria	151715	151792	-3	6.35e-31	ycf2	ycf2	TCAATATCGTCACTATCCTCAATATTGTCACTATCCTCAATATCGTCACTATCATCAATATCGTCACTATCATCAATA	TCAATATTGTCACTATCCTCAATATCGTCACTATCATCAATATCGTCACTATCATCAATATCGTCACTATCATCAATA
R6	78	P	Ammannia arenaria	95539	95616	Ammannia arenaria	151715	151792	-3	6.35e-31	ycf2	ycf2	TATTGATGATAGTGACGATATTGATGATAGTGACGATATTGAGGATAGTGACAATATTGAGGATAGTGACGATATTGA	TCAATATTGTCACTATCCTCAATATCGTCACTATCATCAATATCGTCACTATCATCAATATCGTCACTATCATCAATA
R7	78	P	Ammannia arenaria	95521	95598	Ammannia arenaria	151697	151774	-3	6.35e-31	ycf2	ycf2	TATTGATGATAGTGACGATATTGATGATAGTGACGATATTGATGATAGTGACGATATTGAGGATAGTGACAATATTGA	TCAATATCGTCACTATCCTCAATATTGTCACTATCCTCAATATCGTCACTATCATCAATATCGTCACTATCATCAATA
R8	70	F	Ammannia arenaria	151705	151774	Ammannia arenaria	151723	151792	-2	4.4e-28	ycf2	ycf2	GTCACTATCCTCAATATTGTCACTATCCTCAATATCGTCACTATCATCAATATCGTCACTATCATCAATA	GTCACTATCCTCAATATCGTCACTATCATCAATATCGTCACTATCATCAATATCGTCACTATCATCAATA
R9	66	F	Ammannia arenaria	95574	95639	Ammannia arenaria	95592	95657	-3	6.41e-24	ycf2	ycf2	ATATTGAGGATAGTGACAATATTGAGGATAGTGACGATATTGATGATAGTGACGATATTGTTGATA	ATATTGAGGATAGTGACGATATTGATGATAGTGACGATATTGTTGATAGTGACGATATTGTTGATA
R10	66	F	Ammannia arenaria	151656	151721	Ammannia arenaria	151674	151739	-3	6.41e-24	ycf2	ycf2	TATCAACAATATCGTCACTATCAACAATATCGTCACTATCATCAATATCGTCACTATCCTCAATAT	TATCAACAATATCGTCACTATCATCAATATCGTCACTATCCTCAATATTGTCACTATCCTCAATAT
R11	66	P	Ammannia arenaria	95592	95657	Ammannia arenaria	151674	151739	-3	6.41e-24	ycf2	ycf2	ATATTGAGGATAGTGACGATATTGATGATAGTGACGATATTGTTGATAGTGACGATATTGTTGATA	TATCAACAATATCGTCACTATCATCAATATCGTCACTATCCTCAATATTGTCACTATCCTCAATAT
R12	66	P	Ammannia arenaria	95574	95639	Ammannia arenaria	151656	151721	-3	6.41e-24	ycf2	ycf2	ATATTGAGGATAGTGACAATATTGAGGATAGTGACGATATTGATGATAGTGACGATATTGTTGATA	TATCAACAATATCGTCACTATCAACAATATCGTCACTATCATCAATATCGTCACTATCCTCAATAT
R13	60	F	Ammannia arenaria	95521	95580	Ammannia arenaria	95557	95616	-3	1.96e-20	ycf2	ycf2	TATTGATGATAGTGACGATATTGATGATAGTGACGATATTGATGATAGTGACGATATTGA	TATTGATGATAGTGACGATATTGAGGATAGTGACAATATTGAGGATAGTGACGATATTGA
R14	60	F	Ammannia arenaria	151697	151756	Ammannia arenaria	151733	151792	-3	1.96e-20	ycf2	ycf2	TCAATATCGTCACTATCCTCAATATTGTCACTATCCTCAATATCGTCACTATCATCAATA	TCAATATCGTCACTATCATCAATATCGTCACTATCATCAATATCGTCACTATCATCAATA
R15	60	P	Ammannia arenaria	95557	95616	Ammannia arenaria	151733	151792	-3	1.96e-20	ycf2	ycf2	TATTGATGATAGTGACGATATTGAGGATAGTGACAATATTGAGGATAGTGACGATATTGA	TCAATATCGTCACTATCATCAATATCGTCACTATCATCAATATCGTCACTATCATCAATA
R16	60	P	Ammannia arenaria	95521	95580	Ammannia arenaria	151697	151756	-3	1.96e-20	ycf2	ycf2	TATTGATGATAGTGACGATATTGATGATAGTGACGATATTGATGATAGTGACGATATTGA	TCAATATCGTCACTATCCTCAATATTGTCACTATCCTCAATATCGTCACTATCATCAATA
R17	60	P	Ammannia arenaria	15436	15495	Ammannia arenaria	15436	15495	0	2.12e-26	_	_	TATTTTCTATTAATATTTTCTTTTGTTCAATTGAACAAAAGAAAATATTAATAGAAAATA	TATTTTCTATTAATATTTTCTTTTGTTCAATTGAACAAAAGAAAATATTAATAGAAAATA
R18	59	F	Ammannia arenaria	151680	151738	Ammannia arenaria	151734	151792	-3	7.46e-20	ycf2	ycf2	CAATATCGTCACTATCATCAATATCGTCACTATCCTCAATATTGTCACTATCCTCAATA	CAATATCGTCACTATCATCAATATCGTCACTATCATCAATATCGTCACTATCATCAATA
R19	59	F	Ammannia arenaria	151662	151720	Ammannia arenaria	151734	151792	-2	1.31e-21	ycf2	ycf2	CAATATCGTCACTATCAACAATATCGTCACTATCATCAATATCGTCACTATCCTCAATA	CAATATCGTCACTATCATCAATATCGTCACTATCATCAATATCGTCACTATCATCAATA
R20	59	F	Ammannia arenaria	95521	95579	Ammannia arenaria	95593	95651	-2	1.31e-21	ycf2	ycf2	TATTGATGATAGTGACGATATTGATGATAGTGACGATATTGATGATAGTGACGATATTG	TATTGAGGATAGTGACGATATTGATGATAGTGACGATATTGTTGATAGTGACGATATTG
R21	59	F	Ammannia arenaria	95521	95579	Ammannia arenaria	95575	95633	-3	7.46e-20	ycf2	ycf2	TATTGATGATAGTGACGATATTGATGATAGTGACGATATTGATGATAGTGACGATATTG	TATTGAGGATAGTGACAATATTGAGGATAGTGACGATATTGATGATAGTGACGATATTG
R22	59	P	Ammannia arenaria	95575	95633	Ammannia arenaria	151734	151792	-3	7.46e-20	ycf2	ycf2	TATTGAGGATAGTGACAATATTGAGGATAGTGACGATATTGATGATAGTGACGATATTG	CAATATCGTCACTATCATCAATATCGTCACTATCATCAATATCGTCACTATCATCAATA
R23	59	P	Ammannia arenaria	95593	95651	Ammannia arenaria	151734	151792	-2	1.31e-21	ycf2	ycf2	TATTGAGGATAGTGACGATATTGATGATAGTGACGATATTGTTGATAGTGACGATATTG	CAATATCGTCACTATCATCAATATCGTCACTATCATCAATATCGTCACTATCATCAATA
R24	59	P	Ammannia arenaria	95521	95579	Ammannia arenaria	151680	151738	-3	7.46e-20	ycf2	ycf2	TATTGATGATAGTGACGATATTGATGATAGTGACGATATTGATGATAGTGACGATATTG	CAATATCGTCACTATCATCAATATCGTCACTATCCTCAATATTGTCACTATCCTCAATA
R25	59	P	Ammannia arenaria	95521	95579	Ammannia arenaria	151662	151720	-2	1.31e-21	ycf2	ycf2	TATTGATGATAGTGACGATATTGATGATAGTGACGATATTGATGATAGTGACGATATTG	CAATATCGTCACTATCAACAATATCGTCACTATCATCAATATCGTCACTATCCTCAATA
R26	53	F	Ammannia arenaria	95538	95590	Ammannia arenaria	95592	95644	-3	2.2e-16	ycf2	ycf2	ATATTGATGATAGTGACGATATTGATGATAGTGACGATATTGAGGATAGTGAC	ATATTGAGGATAGTGACGATATTGATGATAGTGACGATATTGTTGATAGTGAC
R27	53	F	Ammannia arenaria	151669	151721	Ammannia arenaria	151723	151775	-3	2.2e-16	ycf2	ycf2	GTCACTATCAACAATATCGTCACTATCATCAATATCGTCACTATCCTCAATAT	GTCACTATCCTCAATATCGTCACTATCATCAATATCGTCACTATCATCAATAT
R28	53	P	Ammannia arenaria	95592	95644	Ammannia arenaria	151723	151775	-3	2.2e-16	ycf2	ycf2	ATATTGAGGATAGTGACGATATTGATGATAGTGACGATATTGTTGATAGTGAC	GTCACTATCCTCAATATCGTCACTATCATCAATATCGTCACTATCATCAATAT
R29	53	P	Ammannia arenaria	95538	95590	Ammannia arenaria	151669	151721	-3	2.2e-16	ycf2	ycf2	ATATTGATGATAGTGACGATATTGATGATAGTGACGATATTGAGGATAGTGAC	GTCACTATCAACAATATCGTCACTATCATCAATATCGTCACTATCCTCAATAT
R30	52	F	Ammannia arenaria	151680	151731	Ammannia arenaria	151698	151749	-3	8.3e-16	ycf2	ycf2	CAATATCGTCACTATCATCAATATCGTCACTATCCTCAATATTGTCACTATC	CAATATCGTCACTATCCTCAATATTGTCACTATCCTCAATATCGTCACTATC
R31	52	F	Ammannia arenaria	95546	95597	Ammannia arenaria	95600	95651	-3	8.3e-16	ycf2	ycf2	GATAGTGACGATATTGATGATAGTGACGATATTGAGGATAGTGACAATATTG	GATAGTGACGATATTGATGATAGTGACGATATTGTTGATAGTGACGATATTG
R32	52	F	Ammannia arenaria	95564	95615	Ammannia arenaria	95582	95633	-3	8.3e-16	ycf2	ycf2	GATAGTGACGATATTGAGGATAGTGACAATATTGAGGATAGTGACGATATTG	GATAGTGACAATATTGAGGATAGTGACGATATTGATGATAGTGACGATATTG
R33	52	F	Ammannia arenaria	151723	151774	Ammannia arenaria	151741	151792	-1	2.17e-19	ycf2	ycf2	GTCACTATCCTCAATATCGTCACTATCATCAATATCGTCACTATCATCAATA	GTCACTATCATCAATATCGTCACTATCATCAATATCGTCACTATCATCAATA
R34	52	P	Ammannia arenaria	95600	95651	Ammannia arenaria	151716	151767	-3	8.3e-16	ycf2	ycf2	GATAGTGACGATATTGATGATAGTGACGATATTGTTGATAGTGACGATATTG	CAATATTGTCACTATCCTCAATATCGTCACTATCATCAATATCGTCACTATC
R35	52	P	Ammannia arenaria	95582	95633	Ammannia arenaria	151698	151749	-3	8.3e-16	ycf2	ycf2	GATAGTGACAATATTGAGGATAGTGACGATATTGATGATAGTGACGATATTG	CAATATCGTCACTATCCTCAATATTGTCACTATCCTCAATATCGTCACTATC
R36	52	P	Ammannia arenaria	95564	95615	Ammannia arenaria	151680	151731	-3	8.3e-16	ycf2	ycf2	GATAGTGACGATATTGAGGATAGTGACAATATTGAGGATAGTGACGATATTG	CAATATCGTCACTATCATCAATATCGTCACTATCCTCAATATTGTCACTATC
R37	52	P	Ammannia arenaria	95546	95597	Ammannia arenaria	151662	151713	-3	8.3e-16	ycf2	ycf2	GATAGTGACGATATTGATGATAGTGACGATATTGAGGATAGTGACAATATTG	CAATATCGTCACTATCAACAATATCGTCACTATCATCAATATCGTCACTATC
R38	48	F	Ammannia arenaria	95592	95639	Ammannia arenaria	95610	95657	-2	3.62e-15	ycf2	ycf2	ATATTGAGGATAGTGACGATATTGATGATAGTGACGATATTGTTGATA	ATATTGATGATAGTGACGATATTGTTGATAGTGACGATATTGTTGATA
R39	48	P	Ammannia arenaria	95610	95657	Ammannia arenaria	151674	151721	-2	3.62e-15	ycf2	ycf2	ATATTGATGATAGTGACGATATTGTTGATAGTGACGATATTGTTGATA	TATCAACAATATCGTCACTATCATCAATATCGTCACTATCCTCAATAT
R40	48	P	Ammannia arenaria	95592	95639	Ammannia arenaria	151656	151703	-2	3.62e-15	ycf2	ycf2	ATATTGAGGATAGTGACGATATTGATGATAGTGACGATATTGTTGATA	TATCAACAATATCGTCACTATCAACAATATCGTCACTATCATCAATAT
R41	47	F	Ammannia arenaria	151656	151702	Ammannia arenaria	151746	151792	-2	1.39e-14	ycf2	ycf2	TATCAACAATATCGTCACTATCAACAATATCGTCACTATCATCAATA	TATCATCAATATCGTCACTATCATCAATATCGTCACTATCATCAATA
R42	47	F	Ammannia arenaria	95521	95567	Ammannia arenaria	95611	95657	-2	1.39e-14	ycf2	ycf2	TATTGATGATAGTGACGATATTGATGATAGTGACGATATTGATGATA	TATTGATGATAGTGACGATATTGTTGATAGTGACGATATTGTTGATA
R43	47	P	Ammannia arenaria	95611	95657	Ammannia arenaria	151746	151792	-2	1.39e-14	ycf2	ycf2	TATTGATGATAGTGACGATATTGTTGATAGTGACGATATTGTTGATA	TATCATCAATATCGTCACTATCATCAATATCGTCACTATCATCAATA
R44	47	P	Ammannia arenaria	95521	95567	Ammannia arenaria	151656	151702	-2	1.39e-14	ycf2	ycf2	TATTGATGATAGTGACGATATTGATGATAGTGACGATATTGATGATA	TATCAACAATATCGTCACTATCAACAATATCGTCACTATCATCAATA
R45	45	R	Ammannia arenaria	71248	71292	Ammannia arenaria	71248	71292	-2	2.03e-13	_	_	ATCTAATATATATATATATATATATATATATATATATATATTCTA	ATCTAATATATATATATATATATATATATATATATATATATTCTA
R46	45	F	Ammannia arenaria	95546	95590	Ammannia arenaria	95582	95626	-3	8.74e-12	ycf2	ycf2	GATAGTGACGATATTGATGATAGTGACGATATTGAGGATAGTGAC	GATAGTGACAATATTGAGGATAGTGACGATATTGATGATAGTGAC
R47	45	F	Ammannia arenaria	151687	151731	Ammannia arenaria	151723	151767	-3	8.74e-12	ycf2	ycf2	GTCACTATCATCAATATCGTCACTATCCTCAATATTGTCACTATC	GTCACTATCCTCAATATCGTCACTATCATCAATATCGTCACTATC
R48	45	P	Ammannia arenaria	95582	95626	Ammannia arenaria	151723	151767	-3	8.74e-12	ycf2	ycf2	GATAGTGACAATATTGAGGATAGTGACGATATTGATGATAGTGAC	GTCACTATCCTCAATATCGTCACTATCATCAATATCGTCACTATC
R49	45	P	Ammannia arenaria	95546	95590	Ammannia arenaria	151687	151731	-3	8.74e-12	ycf2	ycf2	GATAGTGACGATATTGATGATAGTGACGATATTGAGGATAGTGAC	GTCACTATCATCAATATCGTCACTATCCTCAATATTGTCACTATC
R50	45	P	Ammannia arenaria	64618	64662	Ammannia arenaria	64618	64662	-1	3.08e-15	_	_	CATAAACCAAAACCTTTTTGTCGGACAAAAAGGTTTTGGTTTATG	CATAAACCAAAACCTTTTTGTCGGACAAAAAGGTTTTGGTTTATG
R51	45	C	Ammannia arenaria	71244	71288	Ammannia arenaria	71243	71287	-3	8.74e-12	_	_	ATATATCTAATATATATATATATATATATATATATATATATATAT	TATATATCTAATATATATATATATATATATATATATATATATATA
R52	44	F	Ammannia arenaria	41866	41909	Ammannia arenaria	44095	44138	-3	3.26e-11	psaB	psaA	AAATGCAATAGCCAAATGATGATGAGCAATATCAGTCAACCATA	AATTGCAATAGCTAAATGATGATGAGCAATATCAGTCAGCCATA
R53	44	P	Ammannia arenaria	78986	79029	Ammannia arenaria	78986	79029	0	9.12e-17	_	_	TTGACGTAATGAGCCTCCCAATATTGGGAGGCTCATTACGTCAA	TTGACGTAATGAGCCTCCCAATATTGGGAGGCTCATTACGTCAA
R54	42	F	Ammannia arenaria	102991	103032	Ammannia arenaria	124564	124605	-3	4.52e-10	_	_	TACAGAACCGTACATGAGATTTTCACTTCATACGGCTCCTCG	TACAAAACCGTACGTGAGATTTTCACCTCATACGGCTCCTCG
R55	42	F	Ammannia arenaria	95556	95597	Ammannia arenaria	95592	95633	-3	4.52e-10	ycf2	ycf2	ATATTGATGATAGTGACGATATTGAGGATAGTGACAATATTG	ATATTGAGGATAGTGACGATATTGATGATAGTGACGATATTG
R56	42	F	Ammannia arenaria	151733	151774	Ammannia arenaria	151751	151792	0	1.46e-15	ycf2	ycf2	TCAATATCGTCACTATCATCAATATCGTCACTATCATCAATA	TCAATATCGTCACTATCATCAATATCGTCACTATCATCAATA
R57	42	F	Ammannia arenaria	151715	151756	Ammannia arenaria	151751	151792	-2	1.13e-11	ycf2	ycf2	TCAATATTGTCACTATCCTCAATATCGTCACTATCATCAATA	TCAATATCGTCACTATCATCAATATCGTCACTATCATCAATA
R58	42	P	Ammannia arenaria	95592	95633	Ammannia arenaria	151716	151757	-3	4.52e-10	ycf2	ycf2	ATATTGAGGATAGTGACGATATTGATGATAGTGACGATATTG	CAATATTGTCACTATCCTCAATATCGTCACTATCATCAATAT
R59	42	P	Ammannia arenaria	95556	95597	Ammannia arenaria	151680	151721	-3	4.52e-10	ycf2	ycf2	ATATTGATGATAGTGACGATATTGAGGATAGTGACAATATTG	CAATATCGTCACTATCATCAATATCGTCACTATCCTCAATAT
R60	42	P	Ammannia arenaria	124564	124605	Ammannia arenaria	144281	144322	-3	4.52e-10	_	_	TACAAAACCGTACGTGAGATTTTCACCTCATACGGCTCCTCG	CGAGGAGCCGTATGAAGTGAAAATCTCATGTACGGTTCTGTA
R61	41	F	Ammannia arenaria	151680	151720	Ammannia arenaria	151752	151792	-1	7.18e-13	ycf2	ycf2	CAATATCGTCACTATCATCAATATCGTCACTATCCTCAATA	CAATATCGTCACTATCATCAATATCGTCACTATCATCAATA
R62	40	F	Ammannia arenaria	95600	95639	Ammannia arenaria	95618	95657	-1	2.8e-12	ycf2	ycf2	GATAGTGACGATATTGATGATAGTGACGATATTGTTGATA	GATAGTGACGATATTGTTGATAGTGACGATATTGTTGATA
R63	40	P	Ammannia arenaria	95618	95657	Ammannia arenaria	151674	151713	-1	2.8e-12	ycf2	ycf2	GATAGTGACGATATTGTTGATAGTGACGATATTGTTGATA	TATCAACAATATCGTCACTATCATCAATATCGTCACTATC
R64	40	P	Ammannia arenaria	95600	95639	Ammannia arenaria	151656	151695	-1	2.8e-12	ycf2	ycf2	GATAGTGACGATATTGATGATAGTGACGATATTGTTGATA	TATCAACAATATCGTCACTATCAACAATATCGTCACTATC
R65	39	F	Ammannia arenaria	46878	46916	Ammannia arenaria	102993	103031	-2	6.23e-10	_	_	CAGAACCGTACGTGAGATTTTCACCTCATACGGCTCCTC	CAGAACCGTACATGAGATTTTCACTTCATACGGCTCCTC
R66	39	P	Ammannia arenaria	46878	46916	Ammannia arenaria	144282	144320	-2	6.23e-10	_	_	CAGAACCGTACGTGAGATTTTCACCTCATACGGCTCCTC	GAGGAGCCGTATGAAGTGAAAATCTCATGTACGGTTCTG
R67	38	P	Ammannia arenaria	71252	71289	Ammannia arenaria	71252	71289	0	3.74e-13	_	_	AATATATATATATATATATATATATATATATATATATT	AATATATATATATATATATATATATATATATATATATT
R68	36	F	Ammannia arenaria	46881	46916	Ammannia arenaria	124569	124604	0	5.98e-12	_	_	AACCGTACGTGAGATTTTCACCTCATACGGCTCCTC	AACCGTACGTGAGATTTTCACCTCATACGGCTCCTC
R69	36	F	Ammannia arenaria	61606	61641	Ammannia arenaria	61636	61671	-1	6.46e-10	accD	accD	AATTATAGTTATCTGCCGAATGGATCTAAAAATAAT	AATAATAGTTATCTGCCGAATGGATCTAAAAATAAT
R70	35	R	Ammannia arenaria	71254	71288	Ammannia arenaria	71254	71288	0	2.39e-11	_	_	TATATATATATATATATATATATATATATATATAT	TATATATATATATATATATATATATATATATATAT
R71	34	F	Ammannia arenaria	41879	41912	Ammannia arenaria	44108	44141	-2	4.83e-07	psaB	psaA	AAATGATGATGAGCAATATCAGTCAACCATAAAC	AAATGATGATGAGCAATATCAGTCAGCCATAGAC
R72	34	F	Ammannia arenaria	71253	71286	Ammannia arenaria	71255	71288	0	9.56e-11	_	_	ATATATATATATATATATATATATATATATATAT	ATATATATATATATATATATATATATATATATAT
R73	34	F	Ammannia arenaria	151662	151695	Ammannia arenaria	151698	151731	-3	1.55e-05	ycf2	ycf2	CAATATCGTCACTATCAACAATATCGTCACTATC	CAATATCGTCACTATCCTCAATATTGTCACTATC
R74	34	F	Ammannia arenaria	95564	95597	Ammannia arenaria	95600	95633	-2	4.83e-07	ycf2	ycf2	GATAGTGACGATATTGAGGATAGTGACAATATTG	GATAGTGACGATATTGATGATAGTGACGATATTG
R75	34	F	Ammannia arenaria	95582	95615	Ammannia arenaria	95618	95651	-3	1.55e-05	ycf2	ycf2	GATAGTGACAATATTGAGGATAGTGACGATATTG	GATAGTGACGATATTGTTGATAGTGACGATATTG
R76	34	F	Ammannia arenaria	151723	151756	Ammannia arenaria	151759	151792	-1	9.76e-09	ycf2	ycf2	GTCACTATCCTCAATATCGTCACTATCATCAATA	GTCACTATCATCAATATCGTCACTATCATCAATA
R77	34	P	Ammannia arenaria	95600	95633	Ammannia arenaria	151716	151749	-2	4.83e-07	ycf2	ycf2	GATAGTGACGATATTGATGATAGTGACGATATTG	CAATATTGTCACTATCCTCAATATCGTCACTATC
R78	34	P	Ammannia arenaria	95618	95651	Ammannia arenaria	151698	151731	-3	1.55e-05	ycf2	ycf2	GATAGTGACGATATTGTTGATAGTGACGATATTG	CAATATCGTCACTATCCTCAATATTGTCACTATC
R79	34	P	Ammannia arenaria	95564	95597	Ammannia arenaria	151680	151713	-2	4.83e-07	ycf2	ycf2	GATAGTGACGATATTGAGGATAGTGACAATATTG	CAATATCGTCACTATCATCAATATCGTCACTATC
R80	34	P	Ammannia arenaria	95582	95615	Ammannia arenaria	151662	151695	-3	1.55e-05	ycf2	ycf2	GATAGTGACAATATTGAGGATAGTGACGATATTG	CAATATCGTCACTATCAACAATATCGTCACTATC
R81	34	P	Ammannia arenaria	71255	71288	Ammannia arenaria	71255	71288	0	9.56e-11	_	_	ATATATATATATATATATATATATATATATATAT	ATATATATATATATATATATATATATATATATAT
R82	34	P	Ammannia arenaria	71253	71286	Ammannia arenaria	71253	71286	0	9.56e-11	_	_	ATATATATATATATATATATATATATATATATAT	ATATATATATATATATATATATATATATATATAT
R83	33	R	Ammannia arenaria	71253	71285	Ammannia arenaria	71253	71285	0	3.83e-10	_	_	ATATATATATATATATATATATATATATATATA	ATATATATATATATATATATATATATATATATA
R84	33	R	Ammannia arenaria	71256	71288	Ammannia arenaria	71256	71288	0	3.83e-10	_	_	TATATATATATATATATATATATATATATATAT	TATATATATATATATATATATATATATATATAT
R85	33	C	Ammannia arenaria	71256	71288	Ammannia arenaria	71253	71285	0	3.83e-10	_	_	TATATATATATATATATATATATATATATATAT	ATATATATATATATATATATATATATATATATA
R86	32	F	Ammannia arenaria	8861	8892	Ammannia arenaria	38172	38203	-3	0.000205	trnS-GCU	trnS-UGA	AAACGGAAAGAGAGGGATTCGAACCCTCGGTA	AAAAGGAGAGAGAGGGATTCGAACCCTCGATA
R87	32	F	Ammannia arenaria	71253	71284	Ammannia arenaria	71257	71288	0	1.53e-09	_	_	ATATATATATATATATATATATATATATATAT	ATATATATATATATATATATATATATATATAT
R88	32	P	Ammannia arenaria	71257	71288	Ammannia arenaria	71257	71288	0	1.53e-09	_	_	ATATATATATATATATATATATATATATATAT	ATATATATATATATATATATATATATATATAT
R89	32	P	Ammannia arenaria	71253	71284	Ammannia arenaria	71253	71284	0	1.53e-09	_	_	ATATATATATATATATATATATATATATATAT	ATATATATATATATATATATATATATATATAT
R90	31	F	Ammannia arenaria	39989	40019	Ammannia arenaria	40468	40498	-2	2.56e-05	_	_	AAAGATAATAATATTCTCGCGGATACAGTAC	AAAGATAATAATATTCTCGCGGATACAACAC
R91	31	R	Ammannia arenaria	71253	71283	Ammannia arenaria	71253	71283	0	6.12e-09	_	_	ATATATATATATATATATATATATATATATA	ATATATATATATATATATATATATATATATA
R92	31	F	Ammannia arenaria	154160	154190	Ammannia arenaria	154181	154211	-3	0.000743	ycf2	ycf2	TTAGACAAAAAAAGAAGAAACTTGGACAAAA	TTGGACAAAAAGAGAAGTAACTTGGACAAAA
R93	31	R	Ammannia arenaria	71258	71288	Ammannia arenaria	71258	71288	0	6.12e-09	_	_	TATATATATATATATATATATATATATATAT	TATATATATATATATATATATATATATATAT
R94	31	F	Ammannia arenaria	93099	93129	Ammannia arenaria	93120	93150	-3	0.000743	ycf2	ycf2	TCGTTTTGTCCAAGTTACTTCTCTTTTTGTC	TCTTTTTGTCCAAGTTTCTTCTTTTTTTGTC
R95	31	P	Ammannia arenaria	93120	93150	Ammannia arenaria	154184	154214	-3	0.000743	ycf2	ycf2	TCTTTTTGTCCAAGTTTCTTCTTTTTTTGTC	GACAAAAAGAGAAGTAACTTGGACAAAACGA
R96	31	P	Ammannia arenaria	93099	93129	Ammannia arenaria	154163	154193	-3	0.000743	ycf2	ycf2	TCGTTTTGTCCAAGTTACTTCTCTTTTTGTC	GACAAAAAAAGAAGAAACTTGGACAAAAAGA
R97	31	P	Ammannia arenaria	33883	33913	Ammannia arenaria	33883	33913	-1	5.69e-07	_	_	TATATATAGATATATAATATATCTATATATA	TATATATAGATATATAATATATCTATATATA
R98	31	C	Ammannia arenaria	71258	71288	Ammannia arenaria	71253	71283	0	6.12e-09	_	_	TATATATATATATATATATATATATATATAT	ATATATATATATATATATATATATATATATA
R99	30	F	Ammannia arenaria	71253	71282	Ammannia arenaria	71259	71288	0	2.45e-08	_	_	ATATATATATATATATATATATATATATAT	ATATATATATATATATATATATATATATAT
R100	30	R	Ammannia arenaria	71252	71281	Ammannia arenaria	71253	71282	-1	2.2e-06	_	_	AATATATATATATATATATATATATATATA	ATATATATATATATATATATATATATATAT
R101	30	F	Ammannia arenaria	71251	71280	Ammannia arenaria	71259	71288	-2	9.59e-05	_	_	TAATATATATATATATATATATATATATAT	ATATATATATATATATATATATATATATAT
R102	30	R	Ammannia arenaria	71250	71279	Ammannia arenaria	71253	71282	-3	0.00268	_	_	CTAATATATATATATATATATATATATATA	ATATATATATATATATATATATATATATAT
R103	30	R	Ammannia arenaria	70911	70940	Ammannia arenaria	70916	70945	-3	0.00268	_	_	ATAGTATATGATACTATATATCATAGTATA	ATATGATACTATATATCATAGTATAAAAGA
R104	30	F	Ammannia arenaria	151655	151684	Ammannia arenaria	151763	151792	-3	0.00268	ycf2	ycf2	GTATCAACAATATCGTCACTATCAACAATA	CTATCATCAATATCGTCACTATCATCAATA
R105	30	R	Ammannia arenaria	131407	131436	Ammannia arenaria	131392	131421	-3	0.00268	ycf1	ycf1	CTCTTTTTTTTTCTCATTTTCTTTTCTCTT	TTCTCTTTTTTGTTCCTCTTTTTTTTTCTC
R106	30	F	Ammannia arenaria	95592	95621	Ammannia arenaria	95628	95657	-3	0.00268	ycf2	ycf2	ATATTGAGGATAGTGACGATATTGATGATA	ATATTGTTGATAGTGACGATATTGTTGATA
R107	30	R	Ammannia arenaria	71259	71288	Ammannia arenaria	71260	71289	-1	2.2e-06	_	_	ATATATATATATATATATATATATATATAT	TATATATATATATATATATATATATATATT
R108	30	R	Ammannia arenaria	71259	71288	Ammannia arenaria	71262	71291	-3	0.00268	_	_	ATATATATATATATATATATATATATATAT	TATATATATATATATATATATATATATTCT
R109	30	F	Ammannia arenaria	46890	46919	Ammannia arenaria	103005	103034	-3	0.00268	_	_	TGAGATTTTCACCTCATACGGCTCCTCCCT	TGAGATTTTCACTTCATACGGCTCCTCGTT
R110	30	F	Ammannia arenaria	103005	103034	Ammannia arenaria	124578	124607	-3	0.00268	_	_	TGAGATTTTCACTTCATACGGCTCCTCGTT	TGAGATTTTCACCTCATACGGCTCCTCGAG
R111	30	F	Ammannia arenaria	95520	95549	Ammannia arenaria	95628	95657	-3	0.00268	ycf2	ycf2	TTATTGATGATAGTGACGATATTGATGATA	ATATTGTTGATAGTGACGATATTGTTGATA
R112	30	P	Ammannia arenaria	95628	95657	Ammannia arenaria	151764	151793	-3	0.00268	ycf2	ycf2	ATATTGTTGATAGTGACGATATTGTTGATA	TATCATCAATATCGTCACTATCATCAATAA
R113	30	P	Ammannia arenaria	95628	95657	Ammannia arenaria	151692	151721	-3	0.00268	ycf2	ycf2	ATATTGTTGATAGTGACGATATTGTTGATA	TATCATCAATATCGTCACTATCCTCAATAT
R114	30	P	Ammannia arenaria	95520	95549	Ammannia arenaria	151656	151685	-3	0.00268	ycf2	ycf2	TTATTGATGATAGTGACGATATTGATGATA	TATCAACAATATCGTCACTATCAACAATAT
R115	30	P	Ammannia arenaria	95592	95621	Ammannia arenaria	151656	151685	-3	0.00268	ycf2	ycf2	ATATTGAGGATAGTGACGATATTGATGATA	TATCAACAATATCGTCACTATCAACAATAT
R116	30	P	Ammannia arenaria	124578	124607	Ammannia arenaria	144279	144308	-3	0.00268	_	_	TGAGATTTTCACCTCATACGGCTCCTCGAG	AACGAGGAGCCGTATGAAGTGAAAATCTCA
R117	30	P	Ammannia arenaria	46890	46919	Ammannia arenaria	144279	144308	-3	0.00268	_	_	TGAGATTTTCACCTCATACGGCTCCTCCCT	AACGAGGAGCCGTATGAAGTGAAAATCTCA
R118	30	P	Ammannia arenaria	51615	51644	Ammannia arenaria	130753	130782	-3	0.00268	_	ycf1	AAAAAGATTATATTTATAAAAATAATAATA	TATTATTTTTTTTATAAATATAATGCTTTT
R119	30	P	Ammannia arenaria	71259	71288	Ammannia arenaria	71259	71288	0	2.45e-08	_	_	ATATATATATATATATATATATATATATAT	ATATATATATATATATATATATATATATAT
R120	30	P	Ammannia arenaria	71259	71288	Ammannia arenaria	71261	71290	-2	9.59e-05	_	_	ATATATATATATATATATATATATATATAT	ATATATATATATATATATATATATATATTC
R121	30	P	Ammannia arenaria	71253	71282	Ammannia arenaria	71253	71282	0	2.45e-08	_	_	ATATATATATATATATATATATATATATAT	ATATATATATATATATATATATATATATAT
R122	30	P	Ammannia arenaria	71251	71280	Ammannia arenaria	71253	71282	-2	9.59e-05	_	_	TAATATATATATATATATATATATATATAT	ATATATATATATATATATATATATATATAT
R123	30	P	Ammannia arenaria	67518	67547	Ammannia arenaria	67555	67584	0	2.45e-08	_	_	TTAGTTTAGTCTTCGACACAAGAAAGGAAT	ATTCCTTTCTTGTGTCGAAGACTAAACTAA
R124	30	P	Ammannia arenaria	8863	8892	Ammannia arenaria	48389	48418	-1	2.2e-06	trnS-GCU	trnS-GGA	ACGGAAAGAGAGGGATTCGAACCCTCGGTA	TACCGAGGGTTCGAATCCCTCTCTTTCCGC
R125	30	C	Ammannia arenaria	72177	72206	Ammannia arenaria	9453	9482	-3	0.00268	_	_	TTTTCTTTTTTTTTTCTTCCTTTTTCTCTT	AAAAAAAAAAAAAAACAAAGAAAAAGAGAA
R126	30	C	Ammannia arenaria	71259	71288	Ammannia arenaria	71252	71281	-1	2.2e-06	_	_	ATATATATATATATATATATATATATATAT	AATATATATATATATATATATATATATATA
R127	30	C	Ammannia arenaria	71259	71288	Ammannia arenaria	71250	71279	-3	0.00268	_	_	ATATATATATATATATATATATATATATAT	CTAATATATATATATATATATATATATATA
