# Supplementary material for: Comparison of Biological and Genetic Characteristics between Two Most Common Broad-Leaved Weeds in Paddy Fields: Ammannia arenaria and A. multiflora (Lythraceae)
Source: Biology (Basel). 2023 Jun 30;12(7):936. doi: 10.3390/biology12070936 (PMC10375975; doi:10.3390/biology12070936)
Supplement: Supplementary file 1 [file biology-12-00936-s001.zip › Supplementary Table S4. Long Repeat in the chloroplast genome of Ammannia multiflora.xlsx]

## Sheet: Sheet1
Supplementary Table S4. Long Repeat in the chloroplast genome of Ammannia multiflora.
ID	Length	Type	Seq_A_id	Repeat_A_start	Repeat_A_end	Seq_B_id	Repeat_B_start	Repeat_B_end	Hamming_Distance	E-value	Gene_A	Gene_B	Repeat_A_seq	Repeat_B_seq
R1	25768	P	Ammannia multiflora	88411	114178	Ammannia multiflora	132133	157900	0	0	ycf1;rps19	ycf1	CTTTGTGTTAAGTTTCTCAATTTTTCTTAATAAAGAATTCGCTACAAAAGGATTTTTTTTTAGTGAACGTGCCACAGGTAATTACTCCTATTTTTCTTTTTTTGTAAAGACGAAGAAAGAAATTAGATTTTCTCTCCTATTTACTACGGCGACGAAGAATCAAATTATCACTATATTTATTCCTTTTTCTACTTCTTCTTCCAAGTGCAGGATAACCCCATGGGGTTGCGGGTTTTTTTCTACCAATTGGGGCCCTTCCTTCACCACCCCCATGGGGATGGTCTACGGGGTTCATAACGACTCCTCTTACTACAGGACGCTTACCTAGCCAACATTTAGATCCGGCTCTACCCAAACTTTTCTGGTTCACCCCAACATTTCCCACTTGTCCGACTGTTG…	TTTTTCAAACCATAATAAATATTTATCTTCTTTAAATATTTCTAACTTTGAATTCTCTTTATTCCCGTCGAGATAAGAAGTTTTATAAACTGGGTTATCTTTATAGAATGTCTCTTTAAAATTGAATTCATCCCCCTTTTCATTTATTCGTATCTCTTCCCTTTCATCGATTTTGTCCGGATCCTCCTTTTCTTCCGAAAAAAGGGAAGGAGAAGGATCTTCTTCGGTGGATCCCTGTTGTTCCTGTTTAGTCCCCTTCGTTTCGAAAGTTCTTTCTATTTCTACATCTGTTTCTTCCTCACTTTCCCTCCTTTCTTCCGTTTCTGAGGTTTCTTTCAGTTTTTTAGTAACAATAGGTGACGGTATTCTGCCTAAATAGTAAACACAGGTAATAAATAA…
R2	78	F	Ammannia multiflora	95020	95097	Ammannia multiflora	95038	95115	-3	6.31e-31	ycf2	ycf2	TATTGATGATAGTGACGATATTGATGATAGTGACGATATTGATGATAGTGACGATATTGAGGATAGTGACAATATTGA	TATTGATGATAGTGACGATATTGATGATAGTGACGATATTGAGGATAGTGACAATATTGAGGATAGTGACGATATTGA
R3	78	F	Ammannia multiflora	151196	151273	Ammannia multiflora	151214	151291	-3	6.31e-31	ycf2	ycf2	TCAATATCGTCACTATCCTCAATATTGTCACTATCCTCAATATCGTCACTATCATCAATATCGTCACTATCATCAATA	TCAATATTGTCACTATCCTCAATATCGTCACTATCATCAATATCGTCACTATCATCAATATCGTCACTATCATCAATA
R4	78	P	Ammannia multiflora	95038	95115	Ammannia multiflora	151214	151291	-3	6.31e-31	ycf2	ycf2	TATTGATGATAGTGACGATATTGATGATAGTGACGATATTGAGGATAGTGACAATATTGAGGATAGTGACGATATTGA	TCAATATTGTCACTATCCTCAATATCGTCACTATCATCAATATCGTCACTATCATCAATATCGTCACTATCATCAATA
R5	78	P	Ammannia multiflora	95020	95097	Ammannia multiflora	151196	151273	-3	6.31e-31	ycf2	ycf2	TATTGATGATAGTGACGATATTGATGATAGTGACGATATTGATGATAGTGACGATATTGAGGATAGTGACAATATTGA	TCAATATCGTCACTATCCTCAATATTGTCACTATCCTCAATATCGTCACTATCATCAATATCGTCACTATCATCAATA
R6	70	F	Ammannia multiflora	151204	151273	Ammannia multiflora	151222	151291	-2	4.37e-28	ycf2	ycf2	GTCACTATCCTCAATATTGTCACTATCCTCAATATCGTCACTATCATCAATATCGTCACTATCATCAATA	GTCACTATCCTCAATATCGTCACTATCATCAATATCGTCACTATCATCAATATCGTCACTATCATCAATA
R7	66	F	Ammannia multiflora	95073	95138	Ammannia multiflora	95091	95156	-3	6.37e-24	ycf2	ycf2	ATATTGAGGATAGTGACAATATTGAGGATAGTGACGATATTGATGATAGTGACGATATTGTTGATA	ATATTGAGGATAGTGACGATATTGATGATAGTGACGATATTGTTGATAGTGACGATATTGTTGATA
R8	66	F	Ammannia multiflora	151155	151220	Ammannia multiflora	151173	151238	-3	6.37e-24	ycf2	ycf2	TATCAACAATATCGTCACTATCAACAATATCGTCACTATCATCAATATCGTCACTATCCTCAATAT	TATCAACAATATCGTCACTATCATCAATATCGTCACTATCCTCAATATTGTCACTATCCTCAATAT
R9	66	P	Ammannia multiflora	95091	95156	Ammannia multiflora	151173	151238	-3	6.37e-24	ycf2	ycf2	ATATTGAGGATAGTGACGATATTGATGATAGTGACGATATTGTTGATAGTGACGATATTGTTGATA	TATCAACAATATCGTCACTATCATCAATATCGTCACTATCCTCAATATTGTCACTATCCTCAATAT
R10	66	P	Ammannia multiflora	95073	95138	Ammannia multiflora	151155	151220	-3	6.37e-24	ycf2	ycf2	ATATTGAGGATAGTGACAATATTGAGGATAGTGACGATATTGATGATAGTGACGATATTGTTGATA	TATCAACAATATCGTCACTATCAACAATATCGTCACTATCATCAATATCGTCACTATCCTCAATAT
R11	60	F	Ammannia multiflora	95020	95079	Ammannia multiflora	95056	95115	-3	1.95e-20	ycf2	ycf2	TATTGATGATAGTGACGATATTGATGATAGTGACGATATTGATGATAGTGACGATATTGA	TATTGATGATAGTGACGATATTGAGGATAGTGACAATATTGAGGATAGTGACGATATTGA
R12	60	F	Ammannia multiflora	151196	151255	Ammannia multiflora	151232	151291	-3	1.95e-20	ycf2	ycf2	TCAATATCGTCACTATCCTCAATATTGTCACTATCCTCAATATCGTCACTATCATCAATA	TCAATATCGTCACTATCATCAATATCGTCACTATCATCAATATCGTCACTATCATCAATA
R13	60	P	Ammannia multiflora	95056	95115	Ammannia multiflora	151232	151291	-3	1.95e-20	ycf2	ycf2	TATTGATGATAGTGACGATATTGAGGATAGTGACAATATTGAGGATAGTGACGATATTGA	TCAATATCGTCACTATCATCAATATCGTCACTATCATCAATATCGTCACTATCATCAATA
R14	60	P	Ammannia multiflora	95020	95079	Ammannia multiflora	151196	151255	-3	1.95e-20	ycf2	ycf2	TATTGATGATAGTGACGATATTGATGATAGTGACGATATTGATGATAGTGACGATATTGA	TCAATATCGTCACTATCCTCAATATTGTCACTATCCTCAATATCGTCACTATCATCAATA
R15	60	P	Ammannia multiflora	15439	15498	Ammannia multiflora	15439	15498	0	2.11e-26	_	_	TATTTTCTATTAATATTTTCTTTTGTTCAATTGAACAAAAGAAAATATTAATAGAAAATA	TATTTTCTATTAATATTTTCTTTTGTTCAATTGAACAAAAGAAAATATTAATAGAAAATA
R16	59	F	Ammannia multiflora	151179	151237	Ammannia multiflora	151233	151291	-3	7.41e-20	ycf2	ycf2	CAATATCGTCACTATCATCAATATCGTCACTATCCTCAATATTGTCACTATCCTCAATA	CAATATCGTCACTATCATCAATATCGTCACTATCATCAATATCGTCACTATCATCAATA
R17	59	F	Ammannia multiflora	151161	151219	Ammannia multiflora	151233	151291	-2	1.3e-21	ycf2	ycf2	CAATATCGTCACTATCAACAATATCGTCACTATCATCAATATCGTCACTATCCTCAATA	CAATATCGTCACTATCATCAATATCGTCACTATCATCAATATCGTCACTATCATCAATA
R18	59	F	Ammannia multiflora	95020	95078	Ammannia multiflora	95092	95150	-2	1.3e-21	ycf2	ycf2	TATTGATGATAGTGACGATATTGATGATAGTGACGATATTGATGATAGTGACGATATTG	TATTGAGGATAGTGACGATATTGATGATAGTGACGATATTGTTGATAGTGACGATATTG
R19	59	F	Ammannia multiflora	95020	95078	Ammannia multiflora	95074	95132	-3	7.41e-20	ycf2	ycf2	TATTGATGATAGTGACGATATTGATGATAGTGACGATATTGATGATAGTGACGATATTG	TATTGAGGATAGTGACAATATTGAGGATAGTGACGATATTGATGATAGTGACGATATTG
R20	59	P	Ammannia multiflora	95074	95132	Ammannia multiflora	151233	151291	-3	7.41e-20	ycf2	ycf2	TATTGAGGATAGTGACAATATTGAGGATAGTGACGATATTGATGATAGTGACGATATTG	CAATATCGTCACTATCATCAATATCGTCACTATCATCAATATCGTCACTATCATCAATA
R21	59	P	Ammannia multiflora	95092	95150	Ammannia multiflora	151233	151291	-2	1.3e-21	ycf2	ycf2	TATTGAGGATAGTGACGATATTGATGATAGTGACGATATTGTTGATAGTGACGATATTG	CAATATCGTCACTATCATCAATATCGTCACTATCATCAATATCGTCACTATCATCAATA
R22	59	P	Ammannia multiflora	95020	95078	Ammannia multiflora	151179	151237	-3	7.41e-20	ycf2	ycf2	TATTGATGATAGTGACGATATTGATGATAGTGACGATATTGATGATAGTGACGATATTG	CAATATCGTCACTATCATCAATATCGTCACTATCCTCAATATTGTCACTATCCTCAATA
R23	59	P	Ammannia multiflora	95020	95078	Ammannia multiflora	151161	151219	-2	1.3e-21	ycf2	ycf2	TATTGATGATAGTGACGATATTGATGATAGTGACGATATTGATGATAGTGACGATATTG	CAATATCGTCACTATCAACAATATCGTCACTATCATCAATATCGTCACTATCCTCAATA
R24	53	F	Ammannia multiflora	95037	95089	Ammannia multiflora	95091	95143	-3	2.19e-16	ycf2	ycf2	ATATTGATGATAGTGACGATATTGATGATAGTGACGATATTGAGGATAGTGAC	ATATTGAGGATAGTGACGATATTGATGATAGTGACGATATTGTTGATAGTGAC
R25	53	F	Ammannia multiflora	151168	151220	Ammannia multiflora	151222	151274	-3	2.19e-16	ycf2	ycf2	GTCACTATCAACAATATCGTCACTATCATCAATATCGTCACTATCCTCAATAT	GTCACTATCCTCAATATCGTCACTATCATCAATATCGTCACTATCATCAATAT
R26	53	P	Ammannia multiflora	95091	95143	Ammannia multiflora	151222	151274	-3	2.19e-16	ycf2	ycf2	ATATTGAGGATAGTGACGATATTGATGATAGTGACGATATTGTTGATAGTGAC	GTCACTATCCTCAATATCGTCACTATCATCAATATCGTCACTATCATCAATAT
R27	53	P	Ammannia multiflora	95037	95089	Ammannia multiflora	151168	151220	-3	2.19e-16	ycf2	ycf2	ATATTGATGATAGTGACGATATTGATGATAGTGACGATATTGAGGATAGTGAC	GTCACTATCAACAATATCGTCACTATCATCAATATCGTCACTATCCTCAATAT
R28	52	F	Ammannia multiflora	151179	151230	Ammannia multiflora	151197	151248	-3	8.25e-16	ycf2	ycf2	CAATATCGTCACTATCATCAATATCGTCACTATCCTCAATATTGTCACTATC	CAATATCGTCACTATCCTCAATATTGTCACTATCCTCAATATCGTCACTATC
R29	52	F	Ammannia multiflora	95045	95096	Ammannia multiflora	95099	95150	-3	8.25e-16	ycf2	ycf2	GATAGTGACGATATTGATGATAGTGACGATATTGAGGATAGTGACAATATTG	GATAGTGACGATATTGATGATAGTGACGATATTGTTGATAGTGACGATATTG
R30	52	F	Ammannia multiflora	95063	95114	Ammannia multiflora	95081	95132	-3	8.25e-16	ycf2	ycf2	GATAGTGACGATATTGAGGATAGTGACAATATTGAGGATAGTGACGATATTG	GATAGTGACAATATTGAGGATAGTGACGATATTGATGATAGTGACGATATTG
R31	52	F	Ammannia multiflora	151222	151273	Ammannia multiflora	151240	151291	-1	2.16e-19	ycf2	ycf2	GTCACTATCCTCAATATCGTCACTATCATCAATATCGTCACTATCATCAATA	GTCACTATCATCAATATCGTCACTATCATCAATATCGTCACTATCATCAATA
R32	52	P	Ammannia multiflora	95099	95150	Ammannia multiflora	151215	151266	-3	8.25e-16	ycf2	ycf2	GATAGTGACGATATTGATGATAGTGACGATATTGTTGATAGTGACGATATTG	CAATATTGTCACTATCCTCAATATCGTCACTATCATCAATATCGTCACTATC
R33	52	P	Ammannia multiflora	95081	95132	Ammannia multiflora	151197	151248	-3	8.25e-16	ycf2	ycf2	GATAGTGACAATATTGAGGATAGTGACGATATTGATGATAGTGACGATATTG	CAATATCGTCACTATCCTCAATATTGTCACTATCCTCAATATCGTCACTATC
R34	52	P	Ammannia multiflora	95063	95114	Ammannia multiflora	151179	151230	-3	8.25e-16	ycf2	ycf2	GATAGTGACGATATTGAGGATAGTGACAATATTGAGGATAGTGACGATATTG	CAATATCGTCACTATCATCAATATCGTCACTATCCTCAATATTGTCACTATC
R35	52	P	Ammannia multiflora	95045	95096	Ammannia multiflora	151161	151212	-3	8.25e-16	ycf2	ycf2	GATAGTGACGATATTGATGATAGTGACGATATTGAGGATAGTGACAATATTG	CAATATCGTCACTATCAACAATATCGTCACTATCATCAATATCGTCACTATC
R36	48	F	Ammannia multiflora	95091	95138	Ammannia multiflora	95109	95156	-2	3.59e-15	ycf2	ycf2	ATATTGAGGATAGTGACGATATTGATGATAGTGACGATATTGTTGATA	ATATTGATGATAGTGACGATATTGTTGATAGTGACGATATTGTTGATA
R37	48	P	Ammannia multiflora	95109	95156	Ammannia multiflora	151173	151220	-2	3.59e-15	ycf2	ycf2	ATATTGATGATAGTGACGATATTGTTGATAGTGACGATATTGTTGATA	TATCAACAATATCGTCACTATCATCAATATCGTCACTATCCTCAATAT
R38	48	P	Ammannia multiflora	95091	95138	Ammannia multiflora	151155	151202	-2	3.59e-15	ycf2	ycf2	ATATTGAGGATAGTGACGATATTGATGATAGTGACGATATTGTTGATA	TATCAACAATATCGTCACTATCAACAATATCGTCACTATCATCAATAT
R39	47	F	Ammannia multiflora	151155	151201	Ammannia multiflora	151245	151291	-2	1.38e-14	ycf2	ycf2	TATCAACAATATCGTCACTATCAACAATATCGTCACTATCATCAATA	TATCATCAATATCGTCACTATCATCAATATCGTCACTATCATCAATA
R40	47	F	Ammannia multiflora	95020	95066	Ammannia multiflora	95110	95156	-2	1.38e-14	ycf2	ycf2	TATTGATGATAGTGACGATATTGATGATAGTGACGATATTGATGATA	TATTGATGATAGTGACGATATTGTTGATAGTGACGATATTGTTGATA
R41	47	P	Ammannia multiflora	95110	95156	Ammannia multiflora	151245	151291	-2	1.38e-14	ycf2	ycf2	TATTGATGATAGTGACGATATTGTTGATAGTGACGATATTGTTGATA	TATCATCAATATCGTCACTATCATCAATATCGTCACTATCATCAATA
R42	47	P	Ammannia multiflora	95020	95066	Ammannia multiflora	151155	151201	-2	1.38e-14	ycf2	ycf2	TATTGATGATAGTGACGATATTGATGATAGTGACGATATTGATGATA	TATCAACAATATCGTCACTATCAACAATATCGTCACTATCATCAATA
R43	45	F	Ammannia multiflora	95045	95089	Ammannia multiflora	95081	95125	-3	8.68e-12	ycf2	ycf2	GATAGTGACGATATTGATGATAGTGACGATATTGAGGATAGTGAC	GATAGTGACAATATTGAGGATAGTGACGATATTGATGATAGTGAC
R44	45	F	Ammannia multiflora	151186	151230	Ammannia multiflora	151222	151266	-3	8.68e-12	ycf2	ycf2	GTCACTATCATCAATATCGTCACTATCCTCAATATTGTCACTATC	GTCACTATCCTCAATATCGTCACTATCATCAATATCGTCACTATC
R45	45	P	Ammannia multiflora	95081	95125	Ammannia multiflora	151222	151266	-3	8.68e-12	ycf2	ycf2	GATAGTGACAATATTGAGGATAGTGACGATATTGATGATAGTGAC	GTCACTATCCTCAATATCGTCACTATCATCAATATCGTCACTATC
R46	45	P	Ammannia multiflora	95045	95089	Ammannia multiflora	151186	151230	-3	8.68e-12	ycf2	ycf2	GATAGTGACGATATTGATGATAGTGACGATATTGAGGATAGTGAC	GTCACTATCATCAATATCGTCACTATCCTCAATATTGTCACTATC
R47	45	P	Ammannia multiflora	64135	64179	Ammannia multiflora	64135	64179	-1	3.06e-15	_	_	CATAAACCAAAACCTTTTTGTCGGACAAAAAGGTTTTGGTTTATG	CATAAACCAAAACCTTTTTGTCGGACAAAAAGGTTTTGGTTTATG
R48	44	F	Ammannia multiflora	41399	41442	Ammannia multiflora	43628	43671	-3	3.24e-11	psaB	psaA	AAATGCAATAGCCAAATGATGATGAGCAATATCAGTCAACCATA	AATTGCAATAGCTAAATGATGATGAGCAATATCAGTCAGCCATA
R49	44	P	Ammannia multiflora	78474	78517	Ammannia multiflora	78474	78517	0	9.06e-17	_	_	TTGACGTAATGAGCCTCCCAATATTGGGAGGCTCATTACGTCAA	TTGACGTAATGAGCCTCCCAATATTGGGAGGCTCATTACGTCAA
R50	42	F	Ammannia multiflora	102490	102531	Ammannia multiflora	124061	124102	-3	4.49e-10	_	_	TACAGAACCGTACATGAGATTTTCACTTCATACGGCTCCTCG	TACAAAACCGTACGTGAGATTTTCACCTCATACGGCTCCTCG
R51	42	F	Ammannia multiflora	95055	95096	Ammannia multiflora	95091	95132	-3	4.49e-10	ycf2	ycf2	ATATTGATGATAGTGACGATATTGAGGATAGTGACAATATTG	ATATTGAGGATAGTGACGATATTGATGATAGTGACGATATTG
R52	42	F	Ammannia multiflora	151232	151273	Ammannia multiflora	151250	151291	0	1.45e-15	ycf2	ycf2	TCAATATCGTCACTATCATCAATATCGTCACTATCATCAATA	TCAATATCGTCACTATCATCAATATCGTCACTATCATCAATA
R53	42	F	Ammannia multiflora	151214	151255	Ammannia multiflora	151250	151291	-2	1.12e-11	ycf2	ycf2	TCAATATTGTCACTATCCTCAATATCGTCACTATCATCAATA	TCAATATCGTCACTATCATCAATATCGTCACTATCATCAATA
R54	42	P	Ammannia multiflora	95091	95132	Ammannia multiflora	151215	151256	-3	4.49e-10	ycf2	ycf2	ATATTGAGGATAGTGACGATATTGATGATAGTGACGATATTG	CAATATTGTCACTATCCTCAATATCGTCACTATCATCAATAT
R55	42	P	Ammannia multiflora	95055	95096	Ammannia multiflora	151179	151220	-3	4.49e-10	ycf2	ycf2	ATATTGATGATAGTGACGATATTGAGGATAGTGACAATATTG	CAATATCGTCACTATCATCAATATCGTCACTATCCTCAATAT
R56	42	P	Ammannia multiflora	124061	124102	Ammannia multiflora	143780	143821	-3	4.49e-10	_	_	TACAAAACCGTACGTGAGATTTTCACCTCATACGGCTCCTCG	CGAGGAGCCGTATGAAGTGAAAATCTCATGTACGGTTCTGTA
R57	41	F	Ammannia multiflora	151179	151219	Ammannia multiflora	151251	151291	-1	7.13e-13	ycf2	ycf2	CAATATCGTCACTATCATCAATATCGTCACTATCCTCAATA	CAATATCGTCACTATCATCAATATCGTCACTATCATCAATA
R58	40	F	Ammannia multiflora	95099	95138	Ammannia multiflora	95117	95156	-1	2.78e-12	ycf2	ycf2	GATAGTGACGATATTGATGATAGTGACGATATTGTTGATA	GATAGTGACGATATTGTTGATAGTGACGATATTGTTGATA
R59	40	P	Ammannia multiflora	95117	95156	Ammannia multiflora	151173	151212	-1	2.78e-12	ycf2	ycf2	GATAGTGACGATATTGTTGATAGTGACGATATTGTTGATA	TATCAACAATATCGTCACTATCATCAATATCGTCACTATC
R60	40	P	Ammannia multiflora	95099	95138	Ammannia multiflora	151155	151194	-1	2.78e-12	ycf2	ycf2	GATAGTGACGATATTGATGATAGTGACGATATTGTTGATA	TATCAACAATATCGTCACTATCAACAATATCGTCACTATC
R61	39	F	Ammannia multiflora	46411	46449	Ammannia multiflora	102492	102530	-2	6.19e-10	_	_	CAGAACCGTACGTGAGATTTTCACCTCATACGGCTCCTC	CAGAACCGTACATGAGATTTTCACTTCATACGGCTCCTC
R62	39	P	Ammannia multiflora	46411	46449	Ammannia multiflora	143781	143819	-2	6.19e-10	_	_	CAGAACCGTACGTGAGATTTTCACCTCATACGGCTCCTC	GAGGAGCCGTATGAAGTGAAAATCTCATGTACGGTTCTG
R63	36	F	Ammannia multiflora	46414	46449	Ammannia multiflora	124066	124101	0	5.94e-12	_	_	AACCGTACGTGAGATTTTCACCTCATACGGCTCCTC	AACCGTACGTGAGATTTTCACCTCATACGGCTCCTC
R64	36	F	Ammannia multiflora	61130	61165	Ammannia multiflora	61160	61195	-1	6.41e-10	accD	accD	AATTATAGTTATCTGCCGAATGGATCTAAAAATAAT	AATAATAGTTATCTGCCGAATGGATCTAAAAATAAT
R65	35	R	Ammannia multiflora	70763	70797	Ammannia multiflora	70763	70797	-2	1.27e-07	_	_	ATCTAATATATATATATATATATATATATATTCTA	ATCTAATATATATATATATATATATATATATTCTA
R66	35	C	Ammannia multiflora	70759	70793	Ammannia multiflora	70758	70792	-3	4.2e-06	_	_	ATATATCTAATATATATATATATATATATATATAT	TATATATCTAATATATATATATATATATATATATA
R67	34	F	Ammannia multiflora	41412	41445	Ammannia multiflora	43641	43674	-2	4.8e-07	psaB	psaA	AAATGATGATGAGCAATATCAGTCAACCATAAAC	AAATGATGATGAGCAATATCAGTCAGCCATAGAC
R68	34	F	Ammannia multiflora	151161	151194	Ammannia multiflora	151197	151230	-3	1.54e-05	ycf2	ycf2	CAATATCGTCACTATCAACAATATCGTCACTATC	CAATATCGTCACTATCCTCAATATTGTCACTATC
R69	34	F	Ammannia multiflora	95063	95096	Ammannia multiflora	95099	95132	-2	4.8e-07	ycf2	ycf2	GATAGTGACGATATTGAGGATAGTGACAATATTG	GATAGTGACGATATTGATGATAGTGACGATATTG
R70	34	F	Ammannia multiflora	95081	95114	Ammannia multiflora	95117	95150	-3	1.54e-05	ycf2	ycf2	GATAGTGACAATATTGAGGATAGTGACGATATTG	GATAGTGACGATATTGTTGATAGTGACGATATTG
R71	34	F	Ammannia multiflora	151222	151255	Ammannia multiflora	151258	151291	-1	9.69e-09	ycf2	ycf2	GTCACTATCCTCAATATCGTCACTATCATCAATA	GTCACTATCATCAATATCGTCACTATCATCAATA
R72	34	P	Ammannia multiflora	95099	95132	Ammannia multiflora	151215	151248	-2	4.8e-07	ycf2	ycf2	GATAGTGACGATATTGATGATAGTGACGATATTG	CAATATTGTCACTATCCTCAATATCGTCACTATC
R73	34	P	Ammannia multiflora	95117	95150	Ammannia multiflora	151197	151230	-3	1.54e-05	ycf2	ycf2	GATAGTGACGATATTGTTGATAGTGACGATATTG	CAATATCGTCACTATCCTCAATATTGTCACTATC
R74	34	P	Ammannia multiflora	95063	95096	Ammannia multiflora	151179	151212	-2	4.8e-07	ycf2	ycf2	GATAGTGACGATATTGAGGATAGTGACAATATTG	CAATATCGTCACTATCATCAATATCGTCACTATC
R75	34	P	Ammannia multiflora	95081	95114	Ammannia multiflora	151161	151194	-3	1.54e-05	ycf2	ycf2	GATAGTGACAATATTGAGGATAGTGACGATATTG	CAATATCGTCACTATCAACAATATCGTCACTATC
R76	32	F	Ammannia multiflora	8862	8893	Ammannia multiflora	38182	38213	-3	0.000204	trnS-GCU	trnS-UGA	AAACGGAAAGAGAGGGATTCGAACCCTCGGTA	AAAAGGAGAGAGAGGGATTCGAACCCTCGATA
R77	31	F	Ammannia multiflora	153659	153689	Ammannia multiflora	153680	153710	-3	0.000738	ycf2	ycf2	TTAGACAAAAAAAGAAGAAACTTGGACAAAA	TTGGACAAAAAGAGAAGTAACTTGGACAAAA
R78	31	F	Ammannia multiflora	92598	92628	Ammannia multiflora	92619	92649	-3	0.000738	ycf2	ycf2	TCGTTTTGTCCAAGTTACTTCTCTTTTTGTC	TCTTTTTGTCCAAGTTTCTTCTTTTTTTGTC
R79	31	P	Ammannia multiflora	92619	92649	Ammannia multiflora	153683	153713	-3	0.000738	ycf2	ycf2	TCTTTTTGTCCAAGTTTCTTCTTTTTTTGTC	GACAAAAAGAGAAGTAACTTGGACAAAACGA
R80	31	P	Ammannia multiflora	92598	92628	Ammannia multiflora	153662	153692	-3	0.000738	ycf2	ycf2	TCGTTTTGTCCAAGTTACTTCTCTTTTTGTC	GACAAAAAAAGAAGAAACTTGGACAAAAAGA
R81	31	P	Ammannia multiflora	70764	70794	Ammannia multiflora	70767	70797	-2	2.55e-05	_	_	TCTAATATATATATATATATATATATATATT	AATATATATATATATATATATATATATTCTA
R82	31	P	Ammannia multiflora	33898	33928	Ammannia multiflora	33898	33928	-1	5.66e-07	_	_	TATATATAGATATATAATATATCTATATATA	TATATATAGATATATAATATATCTATATATA
R83	30	R	Ammannia multiflora	70426	70455	Ammannia multiflora	70431	70460	-2	9.52e-05	_	_	ATAGTATATGATACTATATATCATAGTATA	ATATGATACTATATATCATAGTATAAAATA
R84	30	F	Ammannia multiflora	34836	34865	Ammannia multiflora	34857	34886	-3	0.00267	_	_	AATATTGTATTGAATTTACAAAAAATTGTA	AAAATTGTATTGAATTTACAAAAAATAGGA
R85	30	F	Ammannia multiflora	151154	151183	Ammannia multiflora	151262	151291	-3	0.00267	ycf2	ycf2	GTATCAACAATATCGTCACTATCAACAATA	CTATCATCAATATCGTCACTATCATCAATA
R86	30	R	Ammannia multiflora	130906	130935	Ammannia multiflora	130891	130920	-3	0.00267	ycf1	ycf1	CTCTTTTTTTTTCTCATTTTCTTTTCTCTT	TTCTCTTTTTTGTTCCTCTTTTTTTTTCTC
R87	30	F	Ammannia multiflora	95091	95120	Ammannia multiflora	95127	95156	-3	0.00267	ycf2	ycf2	ATATTGAGGATAGTGACGATATTGATGATA	ATATTGTTGATAGTGACGATATTGTTGATA
R88	30	F	Ammannia multiflora	46423	46452	Ammannia multiflora	102504	102533	-3	0.00267	_	_	TGAGATTTTCACCTCATACGGCTCCTCCCT	TGAGATTTTCACTTCATACGGCTCCTCGTT
R89	30	F	Ammannia multiflora	102504	102533	Ammannia multiflora	124075	124104	-3	0.00267	_	_	TGAGATTTTCACTTCATACGGCTCCTCGTT	TGAGATTTTCACCTCATACGGCTCCTCGAG
R90	30	F	Ammannia multiflora	95019	95048	Ammannia multiflora	95127	95156	-3	0.00267	ycf2	ycf2	TTATTGATGATAGTGACGATATTGATGATA	ATATTGTTGATAGTGACGATATTGTTGATA
R91	30	P	Ammannia multiflora	95127	95156	Ammannia multiflora	151263	151292	-3	0.00267	ycf2	ycf2	ATATTGTTGATAGTGACGATATTGTTGATA	TATCATCAATATCGTCACTATCATCAATAA
R92	30	P	Ammannia multiflora	95127	95156	Ammannia multiflora	151191	151220	-3	0.00267	ycf2	ycf2	ATATTGTTGATAGTGACGATATTGTTGATA	TATCATCAATATCGTCACTATCCTCAATAT
R93	30	P	Ammannia multiflora	95019	95048	Ammannia multiflora	151155	151184	-3	0.00267	ycf2	ycf2	TTATTGATGATAGTGACGATATTGATGATA	TATCAACAATATCGTCACTATCAACAATAT
R94	30	P	Ammannia multiflora	95091	95120	Ammannia multiflora	151155	151184	-3	0.00267	ycf2	ycf2	ATATTGAGGATAGTGACGATATTGATGATA	TATCAACAATATCGTCACTATCAACAATAT
R95	30	P	Ammannia multiflora	124075	124104	Ammannia multiflora	143778	143807	-3	0.00267	_	_	TGAGATTTTCACCTCATACGGCTCCTCGAG	AACGAGGAGCCGTATGAAGTGAAAATCTCA
R96	30	P	Ammannia multiflora	46423	46452	Ammannia multiflora	143778	143807	-3	0.00267	_	_	TGAGATTTTCACCTCATACGGCTCCTCCCT	AACGAGGAGCCGTATGAAGTGAAAATCTCA
R97	30	P	Ammannia multiflora	51145	51174	Ammannia multiflora	130252	130281	-3	0.00267	_	ycf1	AAAAAGATTATATTTATAAAAATAATAATA	TATTATTTTTTTTATAAATATAATGCTTTT
R98	30	P	Ammannia multiflora	67035	67064	Ammannia multiflora	67072	67101	0	2.43e-08	_	_	TTAGTTTAGTCTTCGACACAAGAAAGGAAT	ATTCCTTTCTTGTGTCGAAGACTAAACTAA
R99	30	P	Ammannia multiflora	8864	8893	Ammannia multiflora	47930	47959	-1	2.19e-06	trnS-GCU	trnS-GGA	ACGGAAAGAGAGGGATTCGAACCCTCGGTA	TACCGAGGGTTCGAATCCCTCTCTTTCCGC
