# Supplementary material for: Comparison of Biological and Genetic Characteristics between Two Most Common Broad-Leaved Weeds in Paddy Fields: Ammannia arenaria and A. multiflora (Lythraceae)
Source: Biology (Basel). 2023 Jun 30;12(7):936. doi: 10.3390/biology12070936 (PMC10375975; doi:10.3390/biology12070936)
Supplement: Supplementary file 1 [file biology-12-00936-s001.zip › Supplementary Table S5. SNPs in CDS region of the chloroplast genome of Ammannia arenaria.xlsx]

## Sheet: Sheet1
Supplementary Table S5. SNPs in CDS region of the chloroplast genome of Ammannia arenaria.
ref_id	position	ref_base<->sample_base	snp_status	strand	codon_phase	codon_mutate	aa_mutate	mutate_type	synonymous	nonsynonymous	gene_id	pos_start	pos_end
Ammannia multiflora	11129	G<->T	Homo	-	19 days, 22:00:00	GCT<->TCT	A<->S	Nonsynonymous	0	1	atpA	11037	12560
Ammannia multiflora	20476	C<->T	Homo	-	18 days, 15:02:00	GAC<->GAT	D<->D	Synonymous	1	0	rpoC2	17638	21816
Ammannia multiflora	27398	C<->T	Homo	-	8 days, 7:02:00	TGC<->TGT	C<->C	Synonymous	1	0	rpoB	24782	27994
Ammannia multiflora	31025	C<->A	Homo	-	1 day, 6:02:00	GTC<->GTA	V<->V	Synonymous	1	0	psbM	31010	31114
Ammannia multiflora	41846	A<->G	Homo	-	5 days, 13:02:00	GAA<->GAG	E<->E	Synonymous	1	0	psaB	40040	42244
Ammannia multiflora	72814	C<->G	Homo	-	4 days, 19:02:00	ATC<->ATG	I<->M	Nonsynonymous	0	1	rpl20	72805	73158
Ammannia multiflora	77266	A<->C	Homo	+	8 days, 12:02:00	GCA<->GCC	A<->A	Synonymous	1	0	psbB	76655	78181
Ammannia multiflora	84502	C<->A	Homo	-	4 days, 2:00:00	CGA<->AGA	R<->R	Synonymous	1	0	rps8	84389	84793
Ammannia multiflora	128070	C<->A	Homo	-	71 days, 6:00:00	CTT<->ATT	L<->I	Nonsynonymous	0	1	ycf1	127609	133197
Ammannia multiflora	129913	A<->G	Homo	-	45 days, 15:02:00	TCA<->TCG	S<->S	Synonymous	1	0	ycf1	127609	133197
Ammannia multiflora	130993	A<->T	Homo	-	30 days, 15:02:00	TTA<->TTT	L<->F	Nonsynonymous	0	1	ycf1	127609	133197
Ammannia multiflora	131660	G<->C	Homo	-	21 days, 9:01:00	AGG<->ACG	R<->T	Nonsynonymous	0	1	ycf1	127609	133197
Ammannia multiflora	117545	C<->A	Homo	+	2 days, 6:00:00	CAA<->AAA	Q<->K	Nonsynonymous	0	1	rpl32	117386	117559
Ammannia multiflora	118390	G<->A	Homo	+	4 days, 11:00:00	GTT<->ATT	V<->I	Nonsynonymous	0	1	ccsA	118072	119031
Ammannia multiflora	118491	C<->A	Homo	+	5 days, 20:02:00	GTC<->GTA	V<->V	Synonymous	1	0	ccsA	118072	119031
Ammannia multiflora	120324	A<->G	Homo	-	7 days, 5:02:00	GGA<->GGG	G<->G	Synonymous	1	0	ndhD	119289	120842
Ammannia multiflora	120423	T<->C	Homo	-	5 days, 20:02:00	AGT<->AGC	S<->S	Synonymous	1	0	ndhD	119289	120842
Ammannia multiflora	120488	T<->A	Homo	-	4 days, 23:00:00	TTA<->ATA	L<->I	Nonsynonymous	0	1	ndhD	119289	120842
Ammannia multiflora	120683	C<->A	Homo	-	2 days, 6:00:00	CTA<->ATA	L<->I	Nonsynonymous	0	1	ndhD	119289	120842
Ammannia multiflora	123529	T<->C	Homo	-	14 days, 13:02:00	CTT<->CTC	L<->L	Synonymous	1	0	ndhA	123484	124024
