# Supplementary material for: Comparison of Biological and Genetic Characteristics between Two Most Common Broad-Leaved Weeds in Paddy Fields: Ammannia arenaria and A. multiflora (Lythraceae)
Source: Biology (Basel). 2023 Jun 30;12(7):936. doi: 10.3390/biology12070936 (PMC10375975; doi:10.3390/biology12070936)
Supplement: Supplementary file 1 [file biology-12-00936-s001.zip › Supplementary Table S6. Distribution of all SNPs of the chloroplast genome of Ammannia arenaria.xlsx]

## Sheet: 1_Ammannia-multiflora.snp
Supplementary Table S6. Distribution of all SNPs of the chloroplast genome of Ammannia arenaria.
	ref	Ammannia-arenaria.site	Ammannia-arenaria.base	ref_base<->sample_base	cdsPos,phase	proPos	ref_codon<->sample_codon	ref_aa<->sample_aa	mutate_type	ref_gene_ID	ref_gene_start	ref_gene_end	ref_gene_strand	ref_gene_product
Ammannia-multiflora_10383	G	Ammannia-arenaria_10383	C	G<->C	--	--	--	--	--	intergenic	--	--	--	--
Ammannia-multiflora_10966	C	Ammannia-arenaria_10966	A	C<->A	--	--	--	--	--	intergenic	--	--	--	--
Ammannia-multiflora_10971	A	Ammannia-arenaria_10971	T	A<->T	--	--	--	--	--	intergenic	--	--	--	--
Ammannia-multiflora_11129	C	Ammannia-arenaria_11131	A	C<->A	1432,0	478	GCT<->TCT	A<->S	nonsyn	atpA	11037	12560	-	--
Ammannia-multiflora_117304	T	Ammannia-arenaria_117806	G	T<->G	--	--	--	--	--	intergenic	--	--	--	--
Ammannia-multiflora_117545	C	Ammannia-arenaria_118047	A	C<->A	160,0	54	CAA<->AAA	Q<->K	nonsyn	rpl32	117386	117559	+	--
Ammannia-multiflora_118390	G	Ammannia-arenaria_118892	A	G<->A	319,0	107	GTT<->ATT	V<->I	nonsyn	ccsA	118072	119031	+	--
Ammannia-multiflora_118491	C	Ammannia-arenaria_118993	A	C<->A	420,2	140	GTC<->GTA	V<->V	syn	ccsA	118072	119031	+	--
Ammannia-multiflora_119280	T	Ammannia-arenaria_119782	G	T<->G	--	--	--	--	--	intergenic	--	--	--	--
Ammannia-multiflora_120324	T	Ammannia-arenaria_120826	C	T<->C	519,2	173	GGA<->GGG	G<->G	syn	ndhD	119289	120842	-	--
Ammannia-multiflora_120423	A	Ammannia-arenaria_120925	G	A<->G	420,2	140	AGT<->AGC	S<->S	syn	ndhD	119289	120842	-	--
Ammannia-multiflora_120488	A	Ammannia-arenaria_120990	T	A<->T	355,0	119	TTA<->ATA	L<->I	nonsyn	ndhD	119289	120842	-	--
Ammannia-multiflora_120683	G	Ammannia-arenaria_121185	T	G<->T	160,0	54	CTA<->ATA	L<->I	nonsyn	ndhD	119289	120842	-	--
Ammannia-multiflora_122679	C	Ammannia-arenaria_123182	G	C<->G	--	--	--	--	--	intergenic	--	--	--	--
Ammannia-multiflora_123529	A	Ammannia-arenaria_124032	G	A<->G	--	--	--	--	--	intergenic	--	--	--	--
Ammannia-multiflora_128070	G	Ammannia-arenaria_128571	T	G<->T	5128,0	1710	CTT<->ATT	L<->I	nonsyn	ycf1	127609	133197	-	--
Ammannia-multiflora_129913	T	Ammannia-arenaria_130414	C	T<->C	3285,2	1095	TCA<->TCG	S<->S	syn	ycf1	127609	133197	-	--
Ammannia-multiflora_130993	T	Ammannia-arenaria_131494	A	T<->A	2205,2	735	TTA<->TTT	L<->F	nonsyn	ycf1	127609	133197	-	--
Ammannia-multiflora_131660	C	Ammannia-arenaria_132161	G	C<->G	1538,1	513	AGG<->ACG	R<->T	nonsyn	ycf1	127609	133197	-	--
Ammannia-multiflora_13389	C	Ammannia-arenaria_13391	G	C<->G	--	--	--	--	--	intergenic	--	--	--	--
Ammannia-multiflora_14092	A	Ammannia-arenaria_14093	C	A<->C	--	--	--	--	--	intergenic	--	--	--	--
Ammannia-multiflora_1612	A	Ammannia-arenaria_1595	G	A<->G	--	--	--	--	--	intergenic	--	--	--	--
Ammannia-multiflora_16478	T	Ammannia-arenaria_16475	G	T<->G	--	--	--	--	--	intergenic	--	--	--	--
Ammannia-multiflora_20476	G	Ammannia-arenaria_20458	A	G<->A	1341,2	447	GAC<->GAT	D<->D	syn	rpoC2	17638	21816	-	--
Ammannia-multiflora_27398	G	Ammannia-arenaria_27379	A	G<->A	597,2	199	TGC<->TGT	C<->C	syn	rpoB	24782	27994	-	--
Ammannia-multiflora_28793	T	Ammannia-arenaria_28774	G	T<->G	--	--	--	--	--	intergenic	--	--	--	--
Ammannia-multiflora_28873	G	Ammannia-arenaria_28854	T	G<->T	--	--	--	--	--	intergenic	--	--	--	--
Ammannia-multiflora_30866	C	Ammannia-arenaria_30852	G	C<->G	--	--	--	--	--	intergenic	--	--	--	--
Ammannia-multiflora_31025	G	Ammannia-arenaria_31010	T	G<->T	90,2	30	GTC<->GTA	V<->V	syn	psbM	31010	31114	-	--
Ammannia-multiflora_31560	A	Ammannia-arenaria_31545	C	A<->C	--	--	--	--	--	intergenic	--	--	--	--
Ammannia-multiflora_33306	A	Ammannia-arenaria_33291	G	A<->G	--	--	--	--	--	intergenic	--	--	--	--
Ammannia-multiflora_33723	G	Ammannia-arenaria_33708	A	G<->A	--	--	--	--	--	intergenic	--	--	--	--
Ammannia-multiflora_34091	C	Ammannia-arenaria_34076	G	C<->G	--	--	--	--	--	intergenic	--	--	--	--
Ammannia-multiflora_38498	A	Ammannia-arenaria_38488	C	A<->C	--	--	--	--	--	intergenic	--	--	--	--
Ammannia-multiflora_39523	A	Ammannia-arenaria_39511	C	A<->C	--	--	--	--	--	intergenic	--	--	--	--
Ammannia-multiflora_41846	T	Ammannia-arenaria_42313	C	T<->C	399,2	133	GAA<->GAG	E<->E	syn	psaB	40040	42244	-	--
Ammannia-multiflora_46743	C	Ammannia-arenaria_47210	G	C<->G	--	--	--	--	--	intergenic	--	--	--	--
Ammannia-multiflora_48022	C	Ammannia-arenaria_48485	T	C<->T	--	--	--	--	--	intergenic	--	--	--	--
Ammannia-multiflora_49887	A	Ammannia-arenaria_50356	G	A<->G	--	--	--	--	--	intergenic	--	--	--	--
Ammannia-multiflora_50761	T	Ammannia-arenaria_51231	A	T<->A	--	--	--	--	--	intergenic	--	--	--	--
Ammannia-multiflora_54411	G	Ammannia-arenaria_54882	T	G<->T	--	--	--	--	--	intergenic	--	--	--	--
Ammannia-multiflora_58514	G	Ammannia-arenaria_58985	A	G<->A	--	--	--	--	--	intergenic	--	--	--	--
Ammannia-multiflora_5928	T	Ammannia-arenaria_5926	C	T<->C	--	--	--	--	--	intergenic	--	--	--	--
Ammannia-multiflora_60072	T	Ammannia-arenaria_60543	A	T<->A	--	--	--	--	--	intergenic	--	--	--	--
Ammannia-multiflora_64523	T	Ammannia-arenaria_65006	G	T<->G	--	--	--	--	--	intergenic	--	--	--	--
Ammannia-multiflora_67569	A	Ammannia-arenaria_68052	T	A<->T	--	--	--	--	--	intergenic	--	--	--	--
Ammannia-multiflora_67570	A	Ammannia-arenaria_68053	T	A<->T	--	--	--	--	--	intergenic	--	--	--	--
Ammannia-multiflora_67571	A	Ammannia-arenaria_68054	T	A<->T	--	--	--	--	--	intergenic	--	--	--	--
Ammannia-multiflora_67572	A	Ammannia-arenaria_68055	T	A<->T	--	--	--	--	--	intergenic	--	--	--	--
Ammannia-multiflora_70459	T	Ammannia-arenaria_70944	G	T<->G	--	--	--	--	--	intergenic	--	--	--	--
Ammannia-multiflora_71413	A	Ammannia-arenaria_71908	C	A<->C	--	--	--	--	--	intergenic	--	--	--	--
Ammannia-multiflora_72542	T	Ammannia-arenaria_73053	C	T<->C	--	--	--	--	--	intergenic	--	--	--	--
Ammannia-multiflora_72814	G	Ammannia-arenaria_73325	C	G<->C	345,2	115	ATC<->ATG	I<->M	nonsyn	rpl20	72805	73158	-	--
Ammannia-multiflora_77266	A	Ammannia-arenaria_77778	C	A<->C	612,2	204	GCA<->GCC	A<->A	syn	psbB	76655	78181	+	--
Ammannia-multiflora_79355	A	Ammannia-arenaria_79867	T	A<->T	--	--	--	--	--	intergenic	--	--	--	--
Ammannia-multiflora_84066	T	Ammannia-arenaria_84578	G	T<->G	--	--	--	--	--	intergenic	--	--	--	--
Ammannia-multiflora_84289	G	Ammannia-arenaria_84801	A	G<->A	--	--	--	--	--	intergenic	--	--	--	--
Ammannia-multiflora_84502	G	Ammannia-arenaria_85014	T	G<->T	292,0	98	CGA<->AGA	R<->R	syn	rps8	84389	84793	-	--
Ammannia-multiflora_8578	T	Ammannia-arenaria_8577	C	T<->C	--	--	--	--	--	intergenic	--	--	--	--
Ammannia-multiflora_8579	T	Ammannia-arenaria_8578	A	T<->A	--	--	--	--	--	intergenic	--	--	--	--
Ammannia-multiflora_8580	C	Ammannia-arenaria_8579	A	C<->A	--	--	--	--	--	intergenic	--	--	--	--
Ammannia-multiflora_86520	C	Ammannia-arenaria_87022	A	C<->A	--	--	--	--	--	intergenic	--	--	--	--
Ammannia-multiflora_88180	G	Ammannia-arenaria_88681	C	G<->C	--	--	--	--	--	intergenic	--	--	--	--
Ammannia-multiflora_9453	T	Ammannia-arenaria_9453	A	T<->A	--	--	--	--	--	intergenic	--	--	--	--
Ammannia-multiflora_9454	T	Ammannia-arenaria_9454	A	T<->A	--	--	--	--	--	intergenic	--	--	--	--
Ammannia-multiflora_9455	T	Ammannia-arenaria_9455	A	T<->A	--	--	--	--	--	intergenic	--	--	--	--
Ammannia-multiflora_9456	T	Ammannia-arenaria_9456	A	T<->A	--	--	--	--	--	intergenic	--	--	--	--
